# Supplementary material for: Living with voracious roommates: Factors that explain isotopic niche variation in a mixed colony of insectivorous bats
Source: Ecol Evol. 2024 Mar 17;14(3):e10939. doi: 10.1002/ece3.10939 (PMC10945080; doi:10.1002/ece3.10939)
Supplement: Supplementary file 1 — Data S1 [file ECE3-14-e10939-s001.zip]

Archive with 2 entries (2 files):
- Data.xlsx
- legends.docx
