# Supplementary material for: Living with voracious roommates: Factors that explain isotopic niche variation in a mixed colony of insectivorous bats
Source: Ecol Evol. 2024 Mar 17;14(3):e10939. doi: 10.1002/ece3.10939 (PMC10945080; doi:10.1002/ece3.10939)
Supplement: Supplementary file 1 — Data S1 [file ECE3-14-e10939-s001.zip › Data.xlsx]

## Sheet: Hoja1
δ15N ‰	δ13C ‰	Month	Spp	LA	LT	LP	LO	Weight (g)	Age	Sex	Moon
3.45011	-25.7086	2	mych	38.9	53		11.3	8.1	J	M	0.6009
3.96083	-24.9424	2	tabr	41.3	60		11.8	14.2	A	M	0.6009
5.42657	-24.1586	1	tabr	46	62		12	15	A	M	0.898
7.05991	-22.7385	2	tabr	43.3	66		11.9	13	A	M	0.665
2.23352	-28.6321	2	mych	38	47	4	9	9.2	A	F	0.6009
6.89326	-25.4078	2	tabr	45.5	68		12.7	13	J	M	0.665
4.31718	-24.9448	1	tabr	43.3	65		9.1	13	A	M	0.898
5.08078	-23.8658	1	tabr	44.1	64		13.5	13.5	A	M	0.898
4.85813	-25.3346	1	mych	31.3	55	6.1	8.7	7	J	F	0.815
3.03057	-28.396	2	tabr	43.5	64		10.9	14	A	M	0.665
5.77998	-25.4914	2	tabr	42.2	58		10.2	11.5	J	F	0.665
7.65564	-21.9021	2	tabr	44.1	63		10	11.5	J	F	0.665
7.72885	-23.3169	2	tabr	45	66		9.9	14.5	A	F	0.665
4.30479	-25.9918	1	mych	38.8	55	5.5	12.2	5.8	A	F	0.2724
5.74796	-25.5399	1	mych	39	55	5	9	7.5	J	F	0.898
8.61543	-26.0132	1	mych	37.3	55	6	10	5.8	A	F	0.2724
10.67	-24.5	2	mych						A	F	0
11.7681	-23.9973	2	mych	36.7	49	6.1	11.6	7.6	J	M	0
7.69071	-25.2803	2	tabr	42.6	61		12.4	12.5	A	M	0.6009
5.97507	-23.5035	1	mych	39.4	60	5.5	12.3	6.1	A	F	0.2724
4.9818	-27.5725	1	mych	32.2	55	4.1	7.5	5.9	J	F	0.898
6.06808	-24.2826	1	mych	37.9	45	6	11.5	6	A	F	0.2724
3.75124	-25.4555	1	mych	39	55	5.4	13	5.3	A	F	0.2724
3.12379	-20.891	1	mych	38.3	48	4	9	7.4	A	F	0.815
5.63156	-25.7205	2	tabr	43.8	62		11.9	12	A	F	0.665
9.11149	-25.643	1	mych	38.8	54	6.3	11.1	5.5	A	M	0.2724
7.4863	-24.659	1	tabr	45.5	65		12	16	A	F	0.898
6.69913	-24.9399	2	tabr	44	78		10.1	14	A	F	0
5.25245	-24.6838	2	mych	38.9	51	5.9	11.1	8.7	A	F	0
4.90528	-24.7947	1	mych	38.3	47	6.1		5.2	J	M	0.3618
3.22865	-25.5244	1	mych					4.3	A	F	0.3618
3.02036	-29.1842	2	mych	38.5	50	5.7	11.6	8.5	A	F	0.665
5.51706	-25.1451	1	mych	37.7	47	5	10.6	4.6	I	F	0.2724
4.43336	-23.1703	1	tabr	42.45	63		11	15	A	M	0.898
6.75614	-24.5061	1	mych	37.2	48	6.2	11.3	4.5	I	M	0.2724
5.06591	-25.286	1	mych	37	49	4.3	9.5	4.5	I	F	0.2724
5.09855	-26.8046	1	mych	38.8	47	6.6	10.3	5.7	A	F	0.2724
9.83729	-25.6772	2	mych	37.9	49	6.9	11.6	7.6	J	M	0
6.24179	-25.2193	2	mych	38.8	52	6.1		8.3	A	F	0.6009
4.45108	-24.2995	1	mych	38.6	49	4.3	9.4	6.2	A	F	0.2724
6.43186	-22.361	1	mych	38.1	49	3.8	9.1	6	A	F	0.2724
5.14485	-23.3529	1	mych	38.7	49	5.3	12.4	7.6	A	F	0.2724
6.78952	-24.2376	1	mych	38.1	48	6.4	12.6	5	J	F	0.2724
3.85894	-26.9459	1	mych	38.4	50	4.4	10.5	5.2	J	F	0.2724
5.84095	-25.28	1	tabr	42.2	65		11.1	13	A	M	0.898
6.75792	-24.4964	1	mych	38.6	50	5	10.7	6.2	A	F	0.2724
2.57194	-23.7597	2	tabr	44	59		11.3	10.5	J	M	0.665
4.53869	-26.0566	2	tabr	43.8	69		10.5	14	A	M	0.665
5.06634	-23.4717	2	mych	37.8	53	5.5	11.3	8.2	A	F	0
6.82854	-26.187	2	tabr	41	63		11.6	14.5	A	F	0.6009
6.13826	-24.7772	2	tabr	43.5	62		11.1	11	A	F	0.6009
7.62276	-25.0028	2	mych	37	56	5	15	8.5	A	F	0
5.75697	-25.4223	1	mych	38.5	61	4.9	11.7	6	A	F	0.3618
5.63877	-19.6988	2	tabr	43.1	59		11.6	13	A	F	0.6009
7.81602	-25.8264	1	mych					4.6	J	F	0.3618
3.64596	-28.348	1	mych	31.7	58	4.8	11.6	6.7	J	M	0.898
5.50735	-24.1732	2	tabr	43.3	62		12.4	12	A	M	0.6009
6.2481	-25.5445	1	mych						J	M	0.3618
9.15906	-25.7431	1	mych					5.7	A	F	0.3618
7.43155	-25.2193	2	tabr	43.5	63		13.9	14.5	A	M	0.6009
6.25506	-25.3685	1	mych						I	M	0.3618
7.97571	-21.2243	2	tabr	45.5	63		10	13.6	A	F	0.665
13.2568	-23.2113	1	mych	38.6	49	4.3	9.4	5.9	A	F	0.3618
4.3857	-25.3507	1	mych	37.1	49	6.4	11.1	4.7	J	M	0.3618
5.04266	-25.2601	1	mych	36.2	49	5.7	11	4.9	J	M	0.3618
3.59753	-25.559	2	tabr	44.4	63		12.5	11.5	A	F	0.665
6.29241	-23.8702	1	mych					4.2	I	F	0.3618
6.33958	-26.3148	1	mych	39.1	63	6.3	11.4	7.2	J	F	0.898
4.08535	-25.9249	1	mych	39.8	45	6.7	12.3	5.9	A	F	0.3618
9.88014	-25.786	1	mych	37.7	50	5.9	10.5	6.1	A	F	0.3618
4.98984	-23.9233	2	mych	39.4	52	5.5	10.9	8.6	A	F	0.6009
